# Supplementary material for: Causal relationships involving brain imaging-derived phenotypes based on UKB imaging cohort: a review of Mendelian randomization studies
Source: Front Neurosci. 2024 Jul 10;18:1436223. doi: 10.3389/fnins.2024.1436223 (PMC11266110; doi:10.3389/fnins.2024.1436223)
Supplement: Supplementary file 1 [file Table_1.XLSX]

## Sheet: Sheet1
Author	Year	Exposure	Sample size for the exposure data	IV threshold	SNPs	Instrument strength (F-statistic)	Outcome	Sample size for the outcome data	Main results	MR Method	Power	Multiple testing correction	Sensitivity analyses
													Cochran's Q	I2	MR-Egger inetrcept	MR-PRESSO global test
Topiwala et al.	2022	Genetically predicted alcohol consumption	216837	5×10-8	92	NR	Left putamen susceptibility	29579	β = 0.25, 95% CI (0.01, 0.49), p = 0.04	IVW	0.65	×	×	/	/	/
							Right hippocampus susceptibility	29579	β = 0.28, 95% CI (0.05, 0.50), p = 0.02	IVW	0.65	×	×	/	/	/
		Alcohol use disorder	313959		24	NR	Right putamen suceptibility	29579	β = 0.18, 95% CI (0.001, 0.35), p = 0.04	IVW	0.65	×	NR	/	/	/
Sun et al.	2023	Tea intake	447485	5×10-7	84	> 10	Right hippocampus volume	33211	β = -1.78, 95% CI (-2.76, -0.79), p = 4.02×10-4	WM	0.33	✓	×	/	✓	✓
							Gray matter volume	33224	β = -1.63, 95% CI (-2.41, -0.85), p = 4.34×10-5	WM	0.99	✓	×	/	✓	×
							Total brain volume	33224	β = 1.30, 95% CI (0.40, 2.19), p = 4.45×10-3	WM	1	✓	×	/	✓	×
							White matter volume	33224	β = 1.90, 95% CI (1.18, 2.63), p = 2.50×10-7	IVW	0.99	✓	✓	/	✓	✓
Zheng et al.	2022	Coffee consumption	375833	5×10-8	12	30 to 713	Gray matter volume	33224	β = -0.37, 95% CI (-0.60, -0.15), p = 1.0×10-3	IVW	NR	✓	✓	/	/	✓
		Coffee consumption (replication)	91462		4	25 to 225			β = -0.03, 95% CI (-0.13, 0.07), p = 0.015	IVW	NR	×	NR	/	/	NR
		High coffee consumption	45821		3	30 to 132			β = -0.06, 95% CI (-0.11, -0.01), p = 0.013	IVW	NR	×	✓	/	/	NR
Lin et al.	2023	Smoking initiation	1232091	5×10-8	360	22 to 211	Gray matter volume	34298	β = -0.10, 95% CI (-0.16, -0.04), p = 5.23×10-4	IVW	NR	✓	/	< 50%	✓	NR
							Volume of left superior temporal gyrus, anterior division	34298	β = -0.10, 95% CI (-0.15, -0.05), p = 1.99×10-4	IVW	NR	✓	/	NR	NR	NR
							Volume of right superior temporal gyrus, posterior division	34298	β = -0.11, 95% CI (-0.16, -0.06), p = 7.30×10-5	IVW	NR	✓	/	NR	NR	NR
Mo et al.	2023	Smoking status	185972	5×10-8	248	/	Brain age gap	12907	β = 0.21, 95% CI (6.5×10-3, 0.41), p = 0.04	gen-IVW	/	NA	/	0	NR	NR
		Cigarette per day	90582		54	/			β = 0.16, 95% CI (0.06, 0.26), p = 1.30×10-3	gen-IVW	/	NA	/	0.52	NR	NR
Seyedsalehi et al.	2023	Educational attainment	1131881	5×10-8	376	NR	Cortical surface area	31779	β = 0.30, 95% CI (0.20, 0.40), p = 4.50×10-9	IVW	0.8	✓	×	0.72	✓	NR
							Cortical volume	31780	β = 0.29, 95% CI (0.20, 0.37), p = 3.31×10-11	IVW	0.8	✓	×	0.72	✓	NR
							Cortical intrinsic curvature	31748	β = 0.18, 95% CI (0.11, 0.25), p = 2.88×10-7	IVW	0.8	✓	×	0.72	✓	NR
							Cortical local gyrification index	31708	β = 0.21, 95% CI (0.11, 0.31), p = 2.05×10-5	IVW	0.8	✓	×	0.72	✓	NR
							Cortical intracellular volume fraction	31768	β = -0.09, 95% CI (-0.15, -0.03), p = 6.0×10-3	IVW	0.8	✓	×	0.72	✓	NR
					377		WMH volume	32114	β = -0.14, 95% CI (-0.23, -0.05), p = 3.0×10-3	IVW	0.8	✓	×	0.73	✓	NR
Navale et al.	2022	25(OH)D	417580	NR	35	8672	Total brain volume	23901	β = 0.96, 95% CI (-4.21, 6.12), p = 0.71	IVW	NR	×	/	/	✓	✓
							Gray matter volume	23901	β = 0.64, 95% CI (-2.58, 3.85), p = 0.69	IVW	NR	×	/	/	✓	✓
							White matter volume	23901	β = 0.32, 95% CI (-2.60, 3.24), p = 0.83	IVW	NR	×	/	/	✓	✓
							log WMH volume	23083	β = -0.03, 95% CI (-0.11, 0.04), p = 0.39	IVW	NR	×	/	/	✓	✓
							Hippocampal volume	23891	β = 0.03, 95% CI (-0.07, 0.14), p = 0.48	IVW	NR	×	/	/	✓	✓
Leonardsen et al.	2021	Alzheimer's disease	case 71,880; control 383,378	5×10-8	30	/	Brain age gap	28104	β = 0.69, se = 0.21, p = 7.9×10-4	IVW	/	✓	/	/	/	/
		Bipolar disease	case 41,917; control 371,549		55	/			β = 0.15, se = 0.06, p = 0.01	IVW	/	✓	/	/	/	/
Yu et al.	2023	MD in the anterior limb of the right internal capsule	33224	5×10-8	12	≥ 30	Any stroke	446696	OR = 1.44, 95% CI (1.30, 1.59), p = 9.73 ×10-13	IVW	0.8	✓	✓	/	✓	NR
		MD in the anterior limb of the right internal capsule			13		Any ischemic stroke	438847	OR = 1.39, 95% CI (1.25, 1.54), p = 5.25 ×10-10	IVW	0.8	✓	✓	/	✓	NR
		MD in the anterior limb of the right internal capsule			15		Small vessel stroke	348946	OR = 2.02, 95% CI (1.53, 2.67), p = 7.51 ×10-7	IVW	0.8	✓	✓	/	✓	NR
		FA in the anterior limb of the right internal capsule			14		Any stroke	446696	OR = 0.81, 95% CI (0.73, 0.90), p = 5.3 ×10-6	IVW	0.8	✓	✓	/	✓	NR
		Any ischemic stroke	438847		8		ISOVF in the body of corpus callosum	33224	β = 0.23, 95% CI (0.14, 0.33), p = 3.22×10-7	IVW	0.8	✓	✓	/	✓	NR
Stauffer et al.	2021	NDI in the thalamus	27632	5×10-6	71	/	Schizophrenia	case 69,369; control 236,642	β = -0.16, se = 0.05, p = 4.0×10-3	IVW	/	✓	×	/	✓	/
Guo et al.	2022	ODI in the forceps major	33224	5×10-8	6	≥ 30	Schizophrenia	161405	β = 0.68, 95% CI (0.61, 0.78), p = 2.14×10-9	IVW	0.8	✓	NR	/	✓	✓
		FA in the right superior fronto-occipital fasciculus			8				β = 0.79, 95% CI (0.71, 0.88), p = 1.03×10-5	IVW	0.8	✓	NR	/	✓	✓
		FA in the left superior fronto-occipital fasciculus			9				β = 0.77, 95% CI (0.69, 0.87), p = 1.33×10-5	IVW	0.8	✓	NR	/	✓	✓
		MD in the left tapetum			6				β = 1.35, 95% CI (1.17, 1.54), p = 1.89×10-5	IVW	0.8	✓	NR	/	✓	✓
		Volume of the third ventricle			16				β = 1.16, 95% CI (1.08, 1.24), p = 2.7×10-5	IVW	0.8	✓	NR	/	✓	✓
		Volume of the left accumbens			4		Bipolar disorder	51710	β = 0.54, 95% CI (0.40, 0.73), p = 4.47×10-5	IVW	0.8	✓	NR	/	✓	✓
		MD in the left superior corona radiata			20		Anorexia nervosa	72517	β = 1.26, 95% CI (1.14, 1.41), p = 1.79×10-5	IVW	0.8	✓	NR	/	✓	✓
		ICVF in the right superior corona radiata			25				β = 0.82, 95% CI (0.75, 0.90), p = 1.86×10-5	IVW	0.8	✓	NR	/	✓	✓
		ICVF in the left superior corona radiata			24				β = 0.82, 95% CI (0.75, 0.90), p = 3.15×10-5	IVW	0.8	✓	NR	/	✓	✓
Mulugeta et al.	2023	Total brain volume	33224	5×10-8	NR	/	Schizophrenia	case 76,755; control 243,649	β = -0.01, 95% CI (-0.03, 0.01)	IVW	/	×	/	/	NR	/
		Gray matter volume							β = 0.01, 95% CI (-0.01, 0.02)	IVW	/	×	/	/	NR	/
		White matter volume							β = -0.03, 95% CI (-0.06, -0.01)	IVW	/	×	/	/	NR	/
		Hippocampal volume	33211						β = -0.01, 95% CI (-0.03, 0.02)	IVW	/	×	/	/	NR	/
		WMH volume	32114						β = 0.01, 95% CI (-0.01, 0.03)	IVW	/	×	/	/	NR	/
Shen et al.	2022	Depression	case 238,360; control 547,221	5×10-8	107	/	global MD	9377	β = 0.125, p = 0.015	IVW	/	✓	NR	/	NR	✓
							MD in thalamic radiations		β = 0.132, p = 3.0×10-3	IVW	/	✓	NR	/	NR	✓
							ICVF of forceps major		β = -0.16, p = 7.0×10-3	IVW	/	✓	NR	/	NR	×
							ICVF of superior longitudinal fasciculus		β = -0.16, p = 6.0×10-3	IVW	/	✓	NR	/	NR	×
Zhao et al.	2023	MO in the left inferior fronto-occipital fasciculus	31356	5×10-8	1	> 10	Migraine	case 48,975; control 550,381	β = 1.76, 95% CI (1.34, 2.33), p = 6.46×10-5	Wald ratio	/	✓	NA	/	NA	NA
		OD in the right posterior thalamic radiation	31356		8		Migraine	case 48,975; control 550,381	β = 0.78, 95% CI (0.69, 0.89), p = 1.86×10-4	IVW	/	✓	✓	/	✓	✓
		Migraine	case 48,975; control 550,381		38		OD in the left superior cerebellar peduncle	31356	β = -0.14, 95% CI (-0.21, -0.08), p = 2.93×10-5	IVW	/	✓	✓	/	✓	✓
Park et al.	2021	Atrial fibrillation	case 15,993; control 113,739	5×10-8	16	33.7	Gray matter volume	33224	β = -0.04, p = 0.017	IVW	0.79	✓	✓	/	✓	✓
Tian et al.	2021	The root mean square of the successive differences of inter beat intervals	53174	5×10-8	9	> 10	WMH volume	8429	β = 0.26, 95% CI (0.04, 0.49), p = 0.02	IVW	0.88	×	/	/	✓	✓
		The peak-valley respiratory sinus arrhythmia or high frequency power	53174		5				β = 0.14, 95% CI (0.02, 0.27), p = 0.03	IVW	0.96	×	/	/	✓	✓
Francis et al.	2022	AAmax*	32590	5×10-8	100	< 10	WMH burden	50970	β = 4.0×10-4, p = 1.26×10-3	Multivariable MR	/	✓	/	/	/	/
		AAmin*			105				β = 4.0×10-4, p = 2.91×10-3	Multivariable MR	/	✓	/	/	/	/
		DAmax			42				β = 5.0×10-4, p = 0.10	Multivariable MR	/	×	/	/	/	/
		DAmin			49				β = 8.0×10-4, p = 0.01	Multivariable MR	/	×	/	/	/	/
		mtagAAdis			40				β = -0.126, p = 1.49×10-3	Multivariable MR	/	✓	/	/	/	/
		mtagDAdis			22				β = -0.211, p = 1.14×10-4	Multivariable MR	/	✓	/	/	/	/
Liu et al.	2018	Type 2 diabetes	NR	5×10-8	84	NR	WMH	8249	OR = 1.01, 95% CI (0.97, 1.04), p = 0.626	IVW	/	×	/	/	✓	/
							Mean FA	8357	OR = 0.78, 95% CI (0.66, 0.92), p = 4.0×10-3	IVW	/	✓	/	/	✓	/
							Mean MD	8357	OR = 1.04, 95% CI (0.89, 1.23), p = 0.612	IVW	/	×	/	/	✓	/
Garfield et al.	2021	Type 2 diabetes	case 74,124; control 824,006	5×10-8	157	27.43	Mean hippocampal volume	32407	β = -6.69, 95% CI (-9.37, 15.99), p = 0.672	MR-Egger	/	×	/	/	×	/
							WMH volume	32506	β = 0.71, 95% CI (0.92, 1.12), p = 0.182	MR-Egger	/	×	/	/	×	/
		HbA1c	NR	NR	51	164.6	Mean hippocampal volume	32407	β = -81.68, 95% CI (-195.96, 32.61), p = 0.22	MR-Egger	/	×	/	/	×	/
							WMH volume	32506	β = 0.97, 95% CI (0.70, 1.32), p = 0.624	MR-Egger	/	×	/	/	×	/
Rivier et al.	2023	Poor oral health	case 5,470; control 34,705	5×10-8	116	/	WMH volume	40175	β = 0.3, p = 3×10-11	IVW	/	✓	/	/	×	×
							Aggregate FA score		β = 0.43, p = 6×10-11	IVW	/	✓	/	/	×	×
							Aggregate MD score		β = 0.1, p = 4×10-3	IVW	/	✓	/	/	×	×
Guo et al.	2023	Volume-ratio of BrainSegVol-to-eTIV	42,938-43,173	5×10-8	15	/	Femoral neck bone mineral density	32735	OR = 1.70, 95% CI (1.42, 2.04), p = 1.69×10-6	IVW	/	✓	×	/	✓	NR
					15		Forearm bone mineral density	8143	OR = 1.51, 95% CI (1.30, 1.75), p = 2.55×10-7	IVW	/	✓	×	/	✓	NR
					15		Heel bone mineral density	426824	OR = 1.97, 95% CI (1.56, 2.48), p = 6.99×10-9	IVW	/	✓	×	/	✓	NR
					15		Lumbar spine bone mineral density	28498	OR = 1.70, 95% CI (1.42, 2.04), p = 1.04×10-7	IVW	/	✓	×	/	✓	NR
					17		Total body bone mineral density	56284	OR = 2.29, 95% CI (1.98, 2.66), p = 9.20×10-27	IVW	/	✓	×	/	✓	NR
Xue et al.	2023	Ankle sprain	case 7,223; control 245,598	1×10-5	18	> 10	FA of the right CST	33224	β = -0.033, 95% CI (-0.066, -0.001), p = 0.044	IVW	/	×	✓	/	✓	✓
					18		ODI of the left side of CST	33224	β = 0.053, 95% CI (0.020, 0.085), p = 3.6×10-3	IVW	/	✓	✓	/	✓	✓
					18		ODI of the right side of CST	33224	β = 0.038, 95% CI (0.006, 0.070), p = 0.026	IVW	/	×	✓	/	✓	✓
Taylor-Bateman et al.	2022	DBP	1006863	5×10-8	926	> 10	WMH	31855	β = 0.022, 95% CI (0.017, 0.026), p = 1.25×10-21	IVW	0.99	✓	/	/	✓	/
		SBP			866		WMH		β = 0.010, 95% CI (0.007, 0.012), p = 5.44×10-13	IVW	0.98	✓	/	/	✓	/
		DBP			926		FA		β = 0.070, 95% CI (0.050, 0.090), p = 8.62×10-12	IVW	0.88	✓	/	/	✓	/
		SBP			866		FA		β = 0.031, 95% CI (0.020, 0.043), p = 5.78×10-8	IVW	0.9	✓	/	/	✓	/
		DBP			926		MD		β = 0.096, 95% CI (0.076, 0.117), p = 7.75×10-20	IVW	0.91	✓	/	/	✓	/
		SBP			866		MD		β = 0.048, 95% CI (0.036, 0.059), p = 1.93×10-16	IVW	0.97	✓	/	/	✓	/
Siedlinski et al.	2023	SBP	36964	5×10-8	143	> 10	ISOVF of external capsule_L	33224	β = 0.021, se = 2.5×10-3, p = 1.28×10-16	IVW	/	✓	/	/	/	/
		SBP					ISOVF of external capsule_R		β = 0.022, se = 2.6×10-3, p = 1.63×10-16	IVW	/	✓	/	/	/	/
		SBP					ISOVF of superior corona radiata_L		β = 0.021, se = 2.8×10-3, p = 1.81×10-13	IVW	/	✓	/	/	/	/
		SBP					ISOVF of superior corona radiata_R		β = 0.021, se = 3.1×10-3, p = 1.16×10-11	IVW	/	✓	/	/	/	/
		DBP			125		ISOVF of anterior limb of internal capsule_L		β = 0.031, se = 5.2×10-3, p = 2.56×10-9	IVW	/	✓	/	/	/	/
		DBP					MD of anterior limb of internal capsule_L		β = 0.031, se = 5.6×10-3, p = 3.23×10-8	IVW	/	✓	/	/	/	/
		DBP					ISOVF of superior corona radiata_L		β = 0.029, se = 5.3×10-3, p = 4.80×10-8	IVW	/	✓	/	/	/	/
		DBP					WMH volume		β = 0.030, se = 5.7×10-3, p = 1.87×10-7	IVW	/	✓	/	/	/	/
		PP			NR		ISOVF of pnterior limb of internal capsule_L		β = 0.023, se = 5.1×10-3, p = 4.92×10-6	IVW	/	✓	/	/	/	/
Kolbeinsson et al.	2020	DBP	11830	NR	NR	NR	Brain age difference	21382	β = 0.06, p = 0.01	IVW	/	NR	✓	/	✓	/
Feng et al.	2023	DBP	203067	5×10-8	153	/	Brain age gap	8822	β = 0.037, 95% CI (0.0034, 0.071), p = 0.031	gen-IVW	/	NA	/	/	/	✓
Pham et al.	2023	HMGCR	NR	5×10-8	6	/	Hippocampal volume	27106	β = 0.01, 95% CI (0.00, 0.01), p = 6.1×10-3	IVW	/	✓	/	/	✓	✓
Williams et al.	2022	IL-6	NR	NR	3	NR	Gray matter volume in the middle temporal cortex	20688	z score = 5.76, p = 8.39×10-9	IVW	/	✓	/	/	/	/
							Gray matter volume in the inferior temporal cortex		z score = 3.38, p = 7.20×10-5	IVW	/	✓	/	/	/	/
							Gray matter volume in the fusiform cortex		z score = 4.70, p = 3.30×10-5	IVW	/	✓	/	/	/	/
							Gray matter volume in the frontal cortex		z score = -3.59, p = 3.22×10-7	IVW	/	✓	/	/	/	/
							Cortical thickness in the superior frontal region		z score = -5.11, p = 6.44×10-5	IVW	/	✓	/	/	/	/
Liu et al.	2023	TL	NR	8.31×10-9	129	120.25	FA of the sagittal stratum	35951	β = -0.136, 95% CI (-0.203, -0.070), p = 6.44×10-5	IVW	NR	✓	/	0.97	×	/
							FA of the posterior corona radiata		β = -0.114, 95% CI (-0.186, -0.042), p = 2.0×10-3	IVW	NR	✓	/		×	/
							FA of the retrolenticular part of the internal capsule		β = -0.112, 95% CI (-0.184, -0.039), p = 3.0×10-3	IVW	NR	✓	/		×	/
							MD of the sagittal stratum		β = 0.177, 95% CI (0.107, 0.247), p = 8.03×10-7	IVW	NR	✓	/		×	/
							MD of the posterior corona radiata		β = 0.129, 95% CI (0.064, 0.194), p = 1.05×10-4	IVW	NR	✓	/		×	/
							MD of the retrolenticular part of the internal capsule		β = 0.199, 95% CI (0.070, 0.209), p = 8.44×10-5	IVW	NR	✓	/		×	/
Salih et al.	2022	TL	78,592 + 9,190	5×10-8	23	NR	IDPdMRITBSSMDCingulumhippocampusR	33000	β = 0.252, p = 9.53×10-10	IVW	/	✓	NR	/	✓	✓
							IDPdMRITBSSMDUncinatefasciculusR		β = 0.226, p = 8.87×10-9	IVW	/	✓	NR	/	✓	✓
							IDPdMRITBSSMDSagittalstratumR		β = 0.321, p = 2.38×10-8	IVW	/	✓	NR	/	✓	✓
							IDPdMRIProbtrackXMDilfl		β = 0.328, p = 6.00×10-8	IVW	/	✓	NR	/	✓	✓
Harshfield et al.	2023	Lactate	115078	5×10-8	13	NR	FA	17663	β = 1.15, se = 0.357, p = 1.2×10-3	IVW	/	×	/	/	/	×
		Triglycerides in Small LDLTriglycerides in Small LDL			86	NR	FA	17663	β = 0.48, se = 0.162, p = 2.8×10-3	IVW	/	×	/	/	/	✓
		Phospholipids in Large LDL			53	NR	FA	17663	β = 0.47, se = 0.156, p = 2.9×10-3	IVW	/	×	/	/	/	✓
		Ratio of saturated fatty acids to total fatty acids			26	NR	MD	17467	β = 0.83, se = 0.279, p = 3.0×10-3	IVW	/	×	/	/	/	✓
Author(ref),	Year	Exposure	Sample size for the exposure data	SNPs	Outcome	Sample size for the outcome data	Mediator	Total Effect β (95% CI)	Direct effect A β (95% CI)	Direct Effect B β (95% CI)	Mediation effect β (95% CI)	Types of mediation effect	Effect proportion
Zhao et al.	2023	leisure/social inactivity	461369	96	major depressive disorder	500199	volume of gray matter in right heschl's gyrus	0.49 (0.25, 0.73)	0.51 (4.25 × 10−3, 1.02)	0.04 (2.66 × 10−3, 0.07)	0.02(1.13 × 10−5, 0.08)	partial mediation	0.0403
							volume of third ventricle	0.49 (0.25, 0.73)	−0.56 (−1.02, −0.10)	−0.04 (−0.07, −0.02)	0.02 (1.63 × 10−3, 0.07)	partial mediation	0.0501
							weighted-mean orientation dispersion index in tract left acoustic radiation	0.49 (0.25, 0.73)	0.82 (0.20, 1.44)	−0.06 (−0.09, −0.02)	−0.05 (−0.13, −3.81 × 10−3)	masking effect	0.0843
		physical inactivity	460376	67			volume of right caudate	1.30 (0.70, 1.90)	−1.45 (−2.77, −0.14)	0.04 (0.01, 0.08)	−0.06 (−0.22, −1.12 × 10−3)	masking effect	0.0474
							area of precentral gyrus in the left hemisphere	1.30 (0.70, 1.90)	−1.26 (−2.39, −0.13)	−0.03 (−0.07, −2.99 × 10−3)	0.04 (3.89 × 10−4, 0.16)	partial mediation	0.0329
							mean orientation dispersion index in right sagittal stratum	1.30 (0.70, 1.90)	−1.53 (−2.91, −0.14)	−0.03 (−0.07, −3.98 × 10−3)	0.05 (5.72 × 10−4, 0.19)	partial mediation	0.0405
							mean isotropic or free water volume fraction in right superior corona radiata.	1.30 (0.70, 1.90)	−1.30 (−2.51, −0.08)	−0.04 (−0.08, −5.45 × 10−4)	0.05 (4.35 × 10−5, 0.19)	partial mediation	0.0386
Abbreviations: CI—confidence interval; IV— instrumental variable; N/A—not applicable; NR—not reported; SNP— single nucleotide polymorphism; DBP— diastolic blood pressure; SBP— systolic blood pressure; PP— pulse pressure; TL— telomere length; LDL— low density lipoprotein; WMH— white matter hyperintensity; OR— odds ratio
